# Supplementary material for: Canthin-6-One Inhibits Developmental and Tumour-Associated Angiogenesis in Zebrafish
Source: Pharmaceuticals (Basel). 2024 Jan 12;17(1):108. doi: 10.3390/ph17010108 (PMC10819238; doi:10.3390/ph17010108)
Supplement: Supplementary file 1 [file pharmaceuticals-17-00108-s001.zip]

Archive with 1 entries (1 files):
- pharmaceuticals-2751363-supplementary.pdf
